# Supplementary material for: A Systematic Approach to Pair Secretory Cargo Receptors with Their Cargo Suggests a Mechanism for Cargo Selection by Erv14
Source: PLoS Biol. 2012 May 22;10(5):e1001329. doi: 10.1371/journal.pbio.1001329 (PMC3358343; doi:10.1371/journal.pbio.1001329)
Supplement: Table S5 — List of C-terminal fusion GFP ORFs inspected in this study (see separate file). (XLSX) [file pbio.1001329.s011.xlsx]

## Sheet: Sheet1
yORF	Gene name	TMDs	Signal Pep	localization Summery	ER accumulation?	ambiguous	mitochondrion	vacuole	spindle pole	cell periphery	punctate composite	vacuolar membrane	ER	nuclear periphery	endosome	bud neck	microtubule	Golgi	late Golgi	peroxisome	actin	nucleolus	cytoplasm	ER to Golgi	early Golgi	lipid particle	nucleus	bud
YDR135C	YCF1	16	0	vacuolar membrane		F	F	F	F	F	F	T	F	F	F	F	F	F	F	F	F	F	F	F	F	F	F	F
YDR119W		14	0	vacuolar membrane		F	F	F	F	F	F	T	F	F	F	F	F	F	F	F	F	F	F	F	F	F	F	F
YKL165C	MCD4	14	0	vacuole		F	F	T	F	F	F	F	F	F	F	F	F	F	F	F	F	F	F	F	F	F	F	F
YDR456W	NHX1	13	Y	endosome		F	F	F	F	F	F	F	F	F	T	F	F	F	F	F	F	F	F	F	F	F	F	F
YPL006W	NCR1	13	Y	vacuolar membrane		F	F	F	F	F	F	T	F	F	F	F	F	F	F	F	F	F	F	F	F	F	F	F
YDR011W	SNQ2	13	0	cell periphery	Erv14	F	F	F	F	T	F	F	F	F	F	F	F	F	F	F	F	F	F	F	F	F	F	F
YLR138W	NHA1	13	0	cell periphery	Erv14	F	F	F	F	T	F	F	F	F	F	F	F	F	F	F	F	F	F	F	F	F	F	F
YML116W	ATR1	13	0	cell periphery,vacuole		F	F	T	F	T	F	F	F	F	F	F	F	F	F	F	F	F	F	F	F	F	F	F
YOR153W	PDR5	13	0	cell periphery		F	F	F	F	T	F	F	F	F	F	F	F	F	F	F	F	F	F	F	F	F	F	F
YPL058C	PDR12	13	0	cell periphery	Erv14	F	F	F	F	T	F	F	F	F	F	F	F	F	F	F	F	F	F	F	F	F	F	F
YBL042C	FUI1	12	0	cell periphery,bud		F	F	F	F	T	F	F	F	F	F	F	F	F	F	F	F	F	F	F	F	F	F	T
YBR043C	AQR2	12	0	cell periphery		F	F	F	F	T	F	F	F	F	F	F	F	F	F	F	F	F	F	F	F	F	F	F
YBR068C	BAP2	12	0	cell periphery,vacuole		F	F	T	F	T	F	F	F	F	F	F	F	F	F	F	F	F	F	F	F	F	F	F
YDR343C	HXT6	12	0	cell periphery	Gsf2 Erv14	F	F	F	F	T	F	F	F	F	F	F	F	F	F	F	F	F	F	F	F	F	F	F
YDR497C	ITR1	12	0	cell periphery,vacuole		F	F	T	F	T	F	F	F	F	F	F	F	F	F	F	F	F	F	F	F	F	F	F
YDR508C	GNP1	12	0	ER,cell periphery		F	F	F	F	T	F	F	T	F	F	F	F	F	F	F	F	F	F	F	F	F	F	F
YGR138C	TPO2	12	0	cell periphery		F	F	F	F	T	F	F	F	F	F	F	F	F	F	F	F	F	F	F	F	F	F	F
YGR281W	YOR1	12	0	cell periphery		F	F	F	F	T	F	F	F	F	F	F	F	F	F	F	F	F	F	F	F	F	F	F
YIL121W	QDR2	12	0	cell periphery	Erv14	F	F	F	F	T	F	F	F	F	F	F	F	F	F	F	F	F	F	F	F	F	F	F
YMR011W	HXT2	12	0	cell periphery,vacuole	Erv14 known	F	F	T	F	T	F	F	F	F	F	F	F	F	F	F	F	F	F	F	F	F	F	F
YMR221C		12	0	vacuole		F	F	T	F	F	F	F	F	F	F	F	F	F	F	F	F	F	F	F	F	F	F	F
YOL020W	TAT2	12	0	cell periphery,vacuole		F	F	T	F	T	F	F	F	F	F	F	F	F	F	F	F	F	F	F	F	F	F	F
YOL137W	BSC6	12	0	early Golgi,late Golgi		F	F	F	F	F	F	F	F	F	F	F	F	F	T	F	F	F	F	F	T	F	F	F
YOR273C	TPO4	12	0	cell periphery,bud	Erv14	F	F	F	F	T	F	F	F	F	F	F	F	F	F	F	F	F	F	F	F	F	F	T
YPL265W	DIP5	12	0	cell periphery,vacuole	Shr3	F	F	T	F	T	F	F	F	F	F	F	F	F	F	F	F	F	F	F	F	F	F	F
YPR156C	TPO3	12	0	cell periphery		F	F	F	F	T	F	F	F	F	F	F	F	F	F	F	F	F	F	F	F	F	F	F
YCR061W		11	Y	punctate composite		F	F	F	F	F	T	F	F	F	F	F	F	F	F	F	F	F	F	F	F	F	F	F
YGL139W		11	Y	cell periphery		F	F	F	F	T	F	F	F	F	F	F	F	F	F	F	F	F	F	F	F	F	F	F
YPL221W	BOP1	11	Y	bud neck,cell periphery,vacuole		F	F	T	F	T	F	F	F	F	F	T	F	F	F	F	F	F	F	F	F	F	F	F
YBR241C		11	0	vacuolar membrane		F	F	F	F	F	F	T	F	F	F	F	F	F	F	F	F	F	F	F	F	F	F	F
YGR121C	MEP1	11	0	cell periphery		F	F	F	F	T	F	F	F	F	F	F	F	F	F	F	F	F	F	F	F	F	F	F
YNL142W	MEP2	11	0	cell periphery	Erv14	F	F	F	F	T	F	F	F	F	F	F	F	F	F	F	F	F	F	F	F	F	F	F
YNR056C	BIO5	11	0	cell periphery		F	F	F	F	T	F	F	F	F	F	F	F	F	F	F	F	F	F	F	F	F	F	F
YPR138C	MEP3	11	0	cell periphery		F	F	F	F	T	F	F	F	F	F	F	F	F	F	F	F	F	F	F	F	F	F	F
YDR105C	TMS1	10	Y	vacuolar membrane		F	F	F	F	F	F	T	F	F	F	F	F	F	F	F	F	F	F	F	F	F	F	F
YDR038C	ENA5	10	0	cell periphery		F	F	F	F	T	F	F	F	F	F	F	F	F	F	F	F	F	F	F	F	F	F	F
YDR039C	ENA2	10	0	cell periphery		F	F	F	F	T	F	F	F	F	F	F	F	F	F	F	F	F	F	F	F	F	F	F
YDR040C	ENA1	10	0	cell periphery		F	F	F	F	T	F	F	F	F	F	F	F	F	F	F	F	F	F	F	F	F	F	F
YDR345C	HXT3	10	0	cell periphery,vacuole	Erv14	F	F	T	F	T	F	F	F	F	F	F	F	F	F	F	F	F	F	F	F	F	F	F
YDR093W	DNF2	10	0	cell periphery	Erv14	F	F	F	F	T	F	F	F	F	F	F	F	F	F	F	F	F	F	F	F	F	F	F
YER166W	DNF1	10	0	late Golgi	Erv14	F	F	F	F	F	F	F	F	F	F	F	F	F	T	F	F	F	F	F	F	F	F	F
YHR096C	HXT5	10	0	cell periphery	Erv14	F	F	F	F	T	F	F	F	F	F	F	F	F	F	F	F	F	F	F	F	F	F	F
YIL048W	NEO1	10	0	early Golgi		F	F	F	F	F	F	F	F	F	F	F	F	F	F	F	F	F	F	F	T	F	F	F
YML018C		10	0	vacuolar membrane		F	F	F	F	F	F	T	F	F	F	F	F	F	F	F	F	F	F	F	F	F	F	F
YMR253C		10	0	punctate composite,early Golgi		F	F	F	F	F	T	F	F	F	F	F	F	F	F	F	F	F	F	F	T	F	F	F
YMR266W	RSN1	10	0	cell periphery	Erv14	F	F	F	F	T	F	F	F	F	F	F	F	F	F	F	F	F	F	F	F	F	F	F
YER113C		9	Y	Golgi,early Golgi		F	F	F	F	F	F	F	F	F	F	F	F	T	F	F	F	F	F	F	T	F	F	F
YLR083C	EMP70	9	Y	vacuole		F	F	T	F	F	F	F	F	F	F	F	F	F	F	F	F	F	F	F	F	F	F	F
YML038C	YMD8	9	Y	early Golgi		F	F	F	F	F	F	F	F	F	F	F	F	F	F	F	F	F	F	F	T	F	F	F
YAL026C	DRS2	9	0	early Golgi,late Golgi	Erv14	F	F	F	F	F	F	F	F	F	F	F	F	F	T	F	F	F	F	F	T	F	F	F
YGL006W	PMC1	9	0	vacuolar membrane		F	F	F	F	F	F	T	F	F	F	F	F	F	F	F	F	F	F	F	F	F	F	F
YGL225W	VRG4	9	0	punctate composite,Golgi,early Golgi		F	F	F	F	F	T	F	F	F	F	F	F	T	F	F	F	F	F	F	T	F	F	F
YDR270W	CCC2	8	0	punctate composite		F	F	F	F	F	T	F	F	F	F	F	F	F	F	F	F	F	F	F	F	F	F	F
YHR123W	EPT1	8	0	punctate composite,Golgi		F	F	F	F	F	T	F	F	F	F	F	F	T	F	F	F	F	F	F	F	F	F	F
YKL004W	AUR1	8	0	early Golgi		F	F	F	F	F	F	F	F	F	F	F	F	F	F	F	F	F	F	F	T	F	F	F
YMR010W		8	0	punctate composite,early Golgi		F	F	F	F	F	T	F	F	F	F	F	F	F	F	F	F	F	F	F	T	F	F	F
YHL017W		7	Y	late Golgi		F	F	F	F	F	F	F	F	F	F	F	F	F	T	F	F	F	F	F	F	F	F	F
YLL051C	FRE6	7	Y	vacuole		F	F	T	F	F	F	F	F	F	F	F	F	F	F	F	F	F	F	F	F	F	F	F
YBR054W	YRO2	7	0	cell periphery,bud		F	F	F	F	T	F	F	F	F	F	F	F	F	F	F	F	F	F	F	F	F	F	T
YBR207W	FTH1	7	0	vacuolar membrane		F	F	F	F	F	F	T	F	F	F	F	F	F	F	F	F	F	F	F	F	F	F	F
YDR090C		7	0	cell periphery		F	F	F	F	T	F	F	F	F	F	F	F	F	F	F	F	F	F	F	F	F	F	F
YDR352W		7	0	vacuolar membrane		F	F	F	F	F	F	T	F	F	F	F	F	F	F	F	F	F	F	F	F	F	F	F
YER145C	FTR1	7	0	cell periphery	Erv14	F	F	F	F	T	F	F	F	F	F	F	F	F	F	F	F	F	F	F	F	F	F	F
YMR319C	FET4	7	0	cell periphery,vacuole		F	F	T	F	T	F	F	F	F	F	F	F	F	F	F	F	F	F	F	F	F	F	F
YOL092W		7	0	vacuolar membrane		F	F	F	F	F	F	T	F	F	F	F	F	F	F	F	F	F	F	F	F	F	F	F
YOR270C	VPH1	7	0	vacuolar membrane		F	F	F	F	F	F	T	F	F	F	F	F	F	F	F	F	F	F	F	F	F	F	F
YBR023C	CHS3	6	0	late Golgi	Chs7 known	F	F	F	F	F	F	F	F	F	F	F	F	F	T	F	F	F	F	F	F	F	F	F
YDR264C	AKR1	6	0	Golgi,early Golgi		F	F	F	F	F	F	F	F	F	F	F	F	T	F	F	F	F	F	F	T	F	F	F
YDR284C	DPP1	6	0	vacuolar membrane		F	F	F	F	F	F	T	F	F	F	F	F	F	F	F	F	F	F	F	F	F	F	F
YDR384C	ATO3	6	0	cell periphery,vacuole	Erv14	F	F	T	F	T	F	F	F	F	F	F	F	F	F	F	F	F	F	F	F	F	F	F
YDR503C	LPP1	6	0	Golgi		F	F	F	F	F	F	F	F	F	F	F	F	T	F	F	F	F	F	F	F	F	F	F
YMR054W	STV1	6	0	early Golgi,late Golgi		F	F	F	F	F	F	F	F	F	F	F	F	F	T	F	F	F	F	F	T	F	F	F
YMR243C	ZRC1	6	0	vacuolar membrane		F	F	F	F	F	F	T	F	F	F	F	F	F	F	F	F	F	F	F	F	F	F	F
YOR316C	COT1	6	0	vacuolar membrane		F	F	F	F	F	F	T	F	F	F	F	F	F	F	F	F	F	F	F	F	F	F	F
YGR026W		5	0	cell periphery		F	F	F	F	T	F	F	F	F	F	F	F	F	F	F	F	F	F	F	F	F	F	F
YKL051W	SFK1	5	0	cell periphery		F	F	F	F	T	F	F	F	F	F	F	F	F	F	F	F	F	F	F	F	F	F	F
YKR088C	TVP38	5	0	punctate composite,endosome,early Golgi,late Golgi		F	F	F	F	F	T	F	F	F	T	F	F	F	T	F	F	F	F	F	T	F	F	F
YLL043W	FPS1	5	0	cell periphery,vacuole		F	F	T	F	T	F	F	F	F	F	F	F	F	F	F	F	F	F	F	F	F	F	F
YOL060C	MAM3	5	0	vacuolar membrane	Erv29	F	F	F	F	F	F	T	F	F	F	F	F	F	F	F	F	F	F	F	F	F	F	F
YOL107W		5	0	Golgi,early Golgi		F	F	F	F	F	F	F	F	F	F	F	F	T	F	F	F	F	F	F	T	F	F	F
YPL162C		5	0	vacuolar membrane		F	F	F	F	F	F	T	F	F	F	F	F	F	F	F	F	F	F	F	F	F	F	F
YPL246C	RBD2	5	0	Golgi,early Golgi		F	F	F	F	F	F	F	F	F	F	F	F	T	F	F	F	F	F	F	T	F	F	F
YDL222C		4	0	punctate composite		F	F	F	F	F	T	F	F	F	F	F	F	F	F	F	F	F	F	F	F	F	F	F
YDR100W	TVP15	4	0	early Golgi		F	F	F	F	F	F	F	F	F	F	F	F	F	F	F	F	F	F	F	T	F	F	F
YDR367W		4	0	punctate composite,Golgi,early Golgi		F	F	F	F	F	T	F	F	F	F	F	F	T	F	F	F	F	F	F	T	F	F	F
YER118C	SHO1	4	0	bud neck,cytoplasm,cell periphery		F	F	F	F	T	F	F	F	F	F	T	F	F	F	F	F	F	T	F	F	F	F	F
YJL004C	SYS1	4	0	early Golgi		F	F	F	F	F	F	F	F	F	F	F	F	F	F	F	F	F	F	F	T	F	F	F
YJR044C	VPS55	4	0	endosome		F	F	F	F	F	F	F	F	F	T	F	F	F	F	F	F	F	F	F	F	F	F	F
YML052W	SUR7	4	0	punctate composite	Erv14	F	F	F	F	F	T	F	F	F	F	F	F	F	F	F	F	F	F	F	F	F	F	F
YNL194C		4	0	cell periphery		F	F	F	F	T	F	F	F	F	F	F	F	F	F	F	F	F	F	F	F	F	F	F
YNL326C		4	0	vacuole		F	F	T	F	F	F	F	F	F	F	F	F	F	F	F	F	F	F	F	F	F	F	F
YOL129W	VPS68	4	0	vacuolar membrane		F	F	F	F	F	F	T	F	F	F	F	F	F	F	F	F	F	F	F	F	F	F	F
YPR149W	NCE102	4	0	punctate composite		F	F	F	F	F	T	F	F	F	F	F	F	F	F	F	F	F	F	F	F	F	F	F
YLR413W		3	Y	cell periphery	Erv14	F	F	F	F	T	F	F	F	F	F	F	F	F	F	F	F	F	F	F	F	F	F	F
YPR124W	CTR1	3	Y	cell periphery,bud		F	F	F	F	T	F	F	F	F	F	F	F	F	F	F	F	F	F	F	F	F	F	T
YCL001W	RER1	3	0	punctate composite		F	F	F	F	F	T	F	F	F	F	F	F	F	F	F	F	F	F	F	F	F	F	F
YDR084C	TVP23	3	0	punctate composite,early Golgi,late Golgi		F	F	F	F	F	T	F	F	F	F	F	F	F	T	F	F	F	F	F	T	F	F	F
YJL207C		3	0	late Golgi		F	F	F	F	F	F	F	F	F	F	F	F	F	T	F	F	F	F	F	F	F	F	F
YJR054W		3	0	vacuole		F	F	T	F	F	F	F	F	F	F	F	F	F	F	F	F	F	F	F	F	F	F	F
YMR071C	TVP18	3	0	late Golgi		F	F	F	F	F	F	F	F	F	F	F	F	F	T	F	F	F	F	F	F	F	F	F
YCR094W	CDC50	2	0	late Golgi	Erv14	F	F	F	F	F	F	F	F	F	F	F	F	F	T	F	F	F	F	F	F	F	F	F
YDL123W	SNA4	2	0	vacuolar membrane		F	F	F	F	F	F	T	F	F	F	F	F	F	F	F	F	F	F	F	F	F	F	F
YDR525W-A	SNA2	2	0	punctate composite,vacuolar membrane,lipid particle		F	F	F	F	F	T	T	F	F	F	F	F	F	F	F	F	F	F	F	F	T	F	F
YGR105W	VMA21	2	0	vacuole		F	F	T	F	F	F	F	F	F	F	F	F	F	F	F	F	F	F	F	F	F	F	F
YJL151C	SNA3	2	0	vacuole		F	F	T	F	F	F	F	F	F	F	F	F	F	F	F	F	F	F	F	F	F	F	F
YNL044W	YIP3	2	0	Golgi,early Golgi		F	F	F	F	F	F	F	F	F	F	F	F	T	F	F	F	F	F	F	T	F	F	F
YPR079W	MRL1	1	Y	endosome		F	F	F	F	F	F	F	F	F	T	F	F	F	F	F	F	F	F	F	F	F	F	F
YBL017C	PEP1	1	Y	punctate composite,endosome		F	F	F	F	F	T	F	F	F	T	F	F	F	F	F	F	F	F	F	F	F	F	F
YFL041W	FET5	1	Y	vacuolar membrane		F	F	F	F	F	F	T	F	F	F	F	F	F	F	F	F	F	F	F	F	F	F	F
YGL200C	EMP24	1	Y	punctate composite		F	F	F	F	F	T	F	F	F	F	F	F	F	F	F	F	F	F	F	F	F	F	F
YGL203C	KEX1	1	Y	punctate composite		F	F	F	F	F	T	F	F	F	F	F	F	F	F	F	F	F	F	F	F	F	F	F
YGR106C		1	Y	vacuolar membrane		F	F	F	F	F	F	T	F	F	F	F	F	F	F	F	F	F	F	F	F	F	F	F
YIL140W	AXL2	1	Y	ambiguous,bud neck,cell periphery,vacuole,bud	Erv14 known	T	F	T	F	T	F	F	F	F	F	T	F	F	F	F	F	F	F	F	F	F	F	T
YIL173W	VTH1	1	Y	endosome		F	F	F	F	F	F	F	F	F	T	F	F	F	F	F	F	F	F	F	F	F	F	F
YJL178C	ETF1	1	Y	punctate composite		F	F	F	F	F	T	F	F	F	F	F	F	F	F	F	F	F	F	F	F	F	F	F
YKL077W		1	Y	vacuole		F	F	T	F	F	F	F	F	F	F	F	F	F	F	F	F	F	F	F	F	F	F	F
YLR001C		1	Y	vacuolar membrane		F	F	F	F	F	F	T	F	F	F	F	F	F	F	F	F	F	F	F	F	F	F	F
YLR084C	RAX2	1	Y	bud neck,cell periphery		F	F	F	F	T	F	F	F	F	F	T	F	F	F	F	F	F	F	F	F	F	F	F
YLR332W	MID2	1	Y	cell periphery	Erv14 known	F	F	F	F	T	F	F	F	F	F	F	F	F	F	F	F	F	F	F	F	F	F	F
YMR171C	EAR1	1	Y	endosome	Erv29	F	F	F	F	F	F	F	F	F	T	F	F	F	F	F	F	F	F	F	F	F	F	F
YNL283C	WSC2	1	Y	cell periphery		F	F	F	F	T	F	F	F	F	F	F	F	F	F	F	F	F	F	F	F	F	F	F
YNR028W	CPR8	1	Y	vacuole		F	F	T	F	F	F	F	F	F	F	F	F	F	F	F	F	F	F	F	F	F	F	F
YOL007C	CSI2	1	Y	vacuole		F	F	T	F	F	F	F	F	F	F	F	F	F	F	F	F	F	F	F	F	F	F	F
YOL105C	WSC3	1	Y	cell periphery		F	F	F	F	T	F	F	F	F	F	F	F	F	F	F	F	F	F	F	F	F	F	F
YBR255W		1	0	punctate composite		F	F	F	F	F	T	F	F	F	F	F	F	F	F	F	F	F	F	F	F	F	F	F
YCR024C-A	PMP1	1	0	cell periphery,vacuole		F	F	T	F	T	F	F	F	F	F	F	F	F	F	F	F	F	F	F	F	F	F	F
YCR043C		1	0	Golgi		F	F	F	F	F	F	F	F	F	F	F	F	T	F	F	F	F	F	F	F	F	F	F
YDR245W	MNN10	1	0	Golgi		F	F	F	F	F	F	F	F	F	F	F	F	T	F	F	F	F	F	F	F	F	F	F
YDR281C	PHM6	1	0	vacuole		F	F	T	F	F	F	F	F	F	F	F	F	F	F	F	F	F	F	F	F	F	F	F
YDR452W	PPN1	1	0	vacuole		F	F	T	F	F	F	F	F	F	F	F	F	F	F	F	F	F	F	F	F	F	F	F
YEL017C-A	PMP2	1	0	cell periphery,vacuole		F	F	T	F	T	F	F	F	F	F	F	F	F	F	F	F	F	F	F	F	F	F	F
YEL036C	ANP1	1	0	Golgi		F	F	F	F	F	F	F	F	F	F	F	F	T	F	F	F	F	F	F	F	F	F	F
YGL038C	OCH1	1	0	Golgi		F	F	F	F	F	F	F	F	F	F	F	F	T	F	F	F	F	F	F	F	F	F	F
YHR149C		1	0	bud neck,cytoplasm,cell periphery,bud		F	F	F	F	T	F	F	F	F	F	T	F	F	F	F	F	F	T	F	F	F	F	T
YJL183W	MNN11	1	0	Golgi		F	F	F	F	F	F	F	F	F	F	F	F	T	F	F	F	F	F	F	F	F	F	F
YKL063C		1	0	Golgi		F	F	F	F	F	F	F	F	F	F	F	F	T	F	F	F	F	F	F	F	F	F	F
YKL140W	TGL1	1	0	punctate composite		F	F	F	F	F	T	F	F	F	F	F	F	F	F	F	F	F	F	F	F	F	F	F
YKR100C		1	0	cell periphery,bud		F	F	F	F	T	F	F	F	F	F	F	F	F	F	F	F	F	F	F	F	F	F	T
YLR093C	NYV1	1	0	vacuole		F	F	T	F	F	F	F	F	F	F	F	F	F	F	F	F	F	F	F	F	F	F	F
YLR268W	SEC22	1	0	Golgi	Erv14	F	F	F	F	F	F	F	F	F	F	F	F	T	F	F	F	F	F	F	F	F	F	F
YML072C		1	0	cell periphery		F	F	F	F	T	F	F	F	F	F	F	F	F	F	F	F	F	F	F	F	F	F	F
YML115C	VAN1	1	0	vacuole,Golgi		F	F	T	F	F	F	F	F	F	F	F	F	T	F	F	F	F	F	F	F	F	F	F
YMR183C	SSO2	1	0	punctate composite,endosome		F	F	F	F	F	T	F	F	F	T	F	F	F	F	F	F	F	F	F	F	F	F	F
YNL087W		1	0	cell periphery	Erv14	F	F	F	F	T	F	F	F	F	F	F	F	F	F	F	F	F	F	F	F	F	F	F
YOR104W	PIN2	1	0	cell periphery		F	F	F	F	T	F	F	F	F	F	F	F	F	F	F	F	F	F	F	F	F	F	F
YBR015C	MNN2	1	0	Golgi		F	F	F	F	F	F	F	F	F	F	F	F	T	F	F	F	F	F	F	F	F	F	F
YBR205W	KTR3	1	0	vacuole		F	F	T	F	F	F	F	F	F	F	F	F	F	F	F	F	F	F	F	F	F	F	F
YDR483W	KRE2	1	0	vacuole	Erv26	F	F	T	F	F	F	F	F	F	F	F	F	F	F	F	F	F	F	F	F	F	F	F
YJL186W	MNN5	1	0	punctate composite	Erv26	F	F	F	F	F	T	F	F	F	F	F	F	F	F	F	F	F	F	F	F	F	F	F
YJR075W	HOC1	1	0	Golgi		F	F	F	F	F	F	F	F	F	F	F	F	T	F	F	F	F	F	F	F	F	F	F
YDL046W	NPC2	0	Y	vacuole		F	F	T	F	F	F	F	F	F	F	F	F	F	F	F	F	F	F	F	F	F	F	F
YDR262W		0	Y	vacuole		F	F	T	F	F	F	F	F	F	F	F	F	F	F	F	F	F	F	F	F	F	F	F
YGR279C	SCW4	0	Y	vacuole		F	F	T	F	F	F	F	F	F	F	F	F	F	F	F	F	F	F	F	F	F	F	F
YJL079C	PRY1	0	Y	vacuole	Erv29	F	F	T	F	F	F	F	F	F	F	F	F	F	F	F	F	F	F	F	F	F	F	F
YLR250W	SSP120	0	Y	punctate composite,Golgi,early Golgi	Emp47	F	F	F	F	F	T	F	F	F	F	F	F	T	F	F	F	F	F	F	T	F	F	F
YMR297W	PRC1	0	Y	vacuole		F	F	T	F	F	F	F	F	F	F	F	F	F	F	F	F	F	F	F	F	F	F	F
YPL154C	PEP4	0	Y	vacuole		F	F	T	F	F	F	F	F	F	F	F	F	F	F	F	F	F	F	F	F	F	F	F
YDR407C	TRS120	0	0	late Golgi		F	F	F	F	F	F	F	F	F	F	F	F	F	T	F	F	F	F	F	F	F	F	F
YJR031C	GEA1	0	0	Golgi		F	F	F	F	F	F	F	F	F	F	F	F	T	F	F	F	F	F	F	F	F	F	F
YMR212C	EFR3	0	0	cell periphery		F	F	F	F	T	F	F	F	F	F	F	F	F	F	F	F	F	F	F	F	F	F	F
YDR141C	DOP1	0	0	punctate composite,early Golgi		F	F	F	F	F	T	F	F	F	F	F	F	F	F	F	F	F	F	F	T	F	F	F
YEL022W	GEA2	0	0	cytoplasm,early Golgi		F	F	F	F	F	F	F	F	F	F	F	F	F	F	F	F	F	T	F	T	F	F	F
YER008C	SEC3	0	0	bud neck,cell periphery,bud		F	F	F	F	T	F	F	F	F	F	T	F	F	F	F	F	F	F	F	F	F	F	T
YKL092C	BUD2	0	0	bud neck,cytoplasm,cell periphery		F	F	F	F	T	F	F	F	F	F	T	F	F	F	F	F	F	T	F	F	F	F	F
YLR360W	VPS38	0	0	endosome		F	F	F	F	F	F	F	F	F	T	F	F	F	F	F	F	F	F	F	F	F	F	F
YLR371W	ROM2	0	0	bud neck,cytoplasm,bud		F	F	F	F	F	F	F	F	F	F	T	F	F	F	F	F	F	T	F	F	F	F	T
YLR396C	VPS33	0	0	vacuolar membrane		F	F	F	F	F	F	T	F	F	F	F	F	F	F	F	F	F	F	F	F	F	F	F
YML064C	TEM1	0	0	punctate composite,spindle pole		F	F	F	T	F	T	F	F	F	F	F	F	F	F	F	F	F	F	F	F	F	F	F
YPL116W	HOS3	0	0	bud neck		F	F	F	F	F	F	F	F	F	F	T	F	F	F	F	F	F	F	F	F	F	F	F
YDL145C	COP1	0	0	Golgi,early Golgi		F	F	F	F	F	F	F	F	F	F	F	F	T	F	F	F	F	F	F	T	F	F	F
YHR098C	SFB3	0	0	ER to Golgi		F	F	F	F	F	F	F	F	F	F	F	F	F	F	F	F	F	F	T	F	F	F	F
YAL002W	VPS8	0	0	endosome		F	F	F	F	F	F	F	F	F	T	F	F	F	F	F	F	F	F	F	F	F	F	F
YAR044W	OSH1	0	0	punctate composite		F	F	F	F	F	T	F	F	F	F	F	F	F	F	F	F	F	F	F	F	F	F	F
YBL010C		0	0	late Golgi		F	F	F	F	F	F	F	F	F	F	F	F	F	T	F	F	F	F	F	F	F	F	F
YBL029C-A		0	0	cell periphery		F	F	F	F	T	F	F	F	F	F	F	F	F	F	F	F	F	F	F	F	F	F	F
YBL037W	APL3	0	0	bud neck,cell periphery		F	F	F	F	T	F	F	F	F	F	T	F	F	F	F	F	F	F	F	F	F	F	F
YBL047C	EDE1	0	0	punctate composite		F	F	F	F	F	T	F	F	F	F	F	F	F	F	F	F	F	F	F	F	F	F	F
YBL060W		0	0	bud neck,cytoplasm		F	F	F	F	F	F	F	F	F	F	T	F	F	F	F	F	F	T	F	F	F	F	F
YBL061C	SKT5	0	0	bud neck,cytoplasm,nucleus		F	F	F	F	F	F	F	F	F	F	T	F	F	F	F	F	F	T	F	F	F	T	F
YBL085W	BOI1	0	0	bud neck,cytoplasm,cell periphery,bud		F	F	F	F	T	F	F	F	F	F	T	F	F	F	F	F	F	T	F	F	F	F	T
YBR016W		0	0	cell periphery		F	F	F	F	T	F	F	F	F	F	F	F	F	F	F	F	F	F	F	F	F	F	F
YBR052C		0	0	punctate composite		F	F	F	F	F	T	F	F	F	F	F	F	F	F	F	F	F	F	F	F	F	F	F
YBR059C	AKL1	0	0	bud neck,cytoplasm,cell periphery		F	F	F	F	T	F	F	F	F	F	T	F	F	F	F	F	F	T	F	F	F	F	F
YBR077C		0	0	vacuolar membrane		F	F	F	F	F	F	T	F	F	F	F	F	F	F	F	F	F	F	F	F	F	F	F
YBR080C	SEC18	0	0	Golgi,early Golgi		F	F	F	F	F	F	F	F	F	F	F	F	T	F	F	F	F	F	F	T	F	F	F
YBR109C	CMD1	0	0	bud neck,cell periphery,bud		F	F	F	F	T	F	F	F	F	F	T	F	F	F	F	F	F	F	F	F	F	F	T
YBR127C	VMA2	0	0	vacuolar membrane		F	F	F	F	F	F	T	F	F	F	F	F	F	F	F	F	F	F	F	F	F	F	F
YBR131W	CCZ1	0	0	endosome		F	F	F	F	F	F	F	F	F	T	F	F	F	F	F	F	F	F	F	F	F	F	F
YBR133C	HSL7	0	0	bud neck,cytoplasm		F	F	F	F	F	F	F	F	F	F	T	F	F	F	F	F	F	T	F	F	F	F	F
YBR164C	ARL1	0	0	punctate composite,early Golgi		F	F	F	F	F	T	F	F	F	F	F	F	F	F	F	F	F	F	F	T	F	F	F
YBR254C	TRS20	0	0	late Golgi		F	F	F	F	F	F	F	F	F	F	F	F	F	T	F	F	F	F	F	F	F	F	F
YBR288C	APM3	0	0	punctate composite,early Golgi		F	F	F	F	F	T	F	F	F	F	F	F	F	F	F	F	F	F	F	T	F	F	F
YCL014W	BUD3	0	0	bud neck		F	F	F	F	F	F	F	F	F	F	T	F	F	F	F	F	F	F	F	F	F	F	F
YCR002C	CDC10	0	0	bud neck,cell periphery		F	F	F	F	T	F	F	F	F	F	T	F	F	F	F	F	F	F	F	F	F	F	F
YCR030C	SYP1	0	0	bud neck,cell periphery,punctate composite		F	F	F	F	T	T	F	F	F	F	T	F	F	F	F	F	F	F	F	F	F	F	F
YDL008W	APC11	0	0	vacuolar membrane		F	F	F	F	F	F	T	F	F	F	F	F	F	F	F	F	F	F	F	F	F	F	F
YDL012C		0	0	cell periphery		F	F	F	F	T	F	F	F	F	F	F	F	F	F	F	F	F	F	F	F	F	F	F
YDL019C	OSH2	0	0	punctate composite		F	F	F	F	F	T	F	F	F	F	F	F	F	F	F	F	F	F	F	F	F	F	F
YDL028C	MPS1	0	0	bud neck		F	F	F	F	F	F	F	F	F	F	T	F	F	F	F	F	F	F	F	F	F	F	F
YDL029W	ARP2	0	0	punctate composite		F	F	F	F	F	T	F	F	F	F	F	F	F	F	F	F	F	F	F	F	F	F	F
YDL058W	USO1	0	0	punctate composite		F	F	F	F	F	T	F	F	F	F	F	F	F	F	F	F	F	F	F	F	F	F	F
YDL099W		0	0	punctate composite,early Golgi		F	F	F	F	F	T	F	F	F	F	F	F	F	F	F	F	F	F	F	T	F	F	F
YDL117W	CYK3	0	0	bud neck,cytoplasm		F	F	F	F	F	F	F	F	F	F	T	F	F	F	F	F	F	T	F	F	F	F	F
YDL137W	ARF2	0	0	early Golgi,late Golgi		F	F	F	F	F	F	F	F	F	F	F	F	F	T	F	F	F	F	F	T	F	F	F
YDL185W	TFP1	0	0	vacuolar membrane		F	F	F	F	F	F	T	F	F	F	F	F	F	F	F	F	F	F	F	F	F	F	F
YDL192W	ARF1	0	0	punctate composite,early Golgi,late Golgi		F	F	F	F	F	T	F	F	F	F	F	F	F	T	F	F	F	F	F	T	F	F	F
YDL195W	SEC31	0	0	ER to Golgi		F	F	F	F	F	F	F	F	F	F	F	F	F	F	F	F	F	F	T	F	F	F	F
YDL225W	SHS1	0	0	bud neck,cell periphery		F	F	F	F	T	F	F	F	F	F	T	F	F	F	F	F	F	F	F	F	F	F	F
YDL240W	LRG1	0	0	bud neck,cytoplasm,cell periphery		F	F	F	F	T	F	F	F	F	F	T	F	F	F	F	F	F	T	F	F	F	F	F
YDR027C	LUV1	0	0	punctate composite,early Golgi		F	F	F	F	F	T	F	F	F	F	F	F	F	F	F	F	F	F	F	T	F	F	F
YDR032C	PST2	0	0	punctate composite		F	F	F	F	F	T	F	F	F	F	F	F	F	F	F	F	F	F	F	F	F	F	F
YDR034W-B		0	0	cell periphery		F	F	F	F	T	F	F	F	F	F	F	F	F	F	F	F	F	F	F	F	F	F	F
YDR080W	VPS41	0	0	vacuole,vacuolar membrane		F	F	T	F	F	F	T	F	F	F	F	F	F	F	F	F	F	F	F	F	F	F	F
YDR137W	RGP1	0	0	early Golgi		F	F	F	F	F	F	F	F	F	F	F	F	F	F	F	F	F	F	F	T	F	F	F
YDR150W	NUM1	0	0	punctate composite		F	F	F	F	F	T	F	F	F	F	F	F	F	F	F	F	F	F	F	F	F	F	F
YDR153C	ENT5	0	0	late Golgi		F	F	F	F	F	F	F	F	F	F	F	F	F	T	F	F	F	F	F	F	F	F	F
YDR170W-A		0	0	punctate composite		F	F	F	F	F	T	F	F	F	F	F	F	F	F	F	F	F	F	F	F	F	F	F
YDR189W	SLY1	0	0	Golgi,early Golgi		F	F	F	F	F	F	F	F	F	F	F	F	T	F	F	F	F	F	F	T	F	F	F
YDR210W		0	0	cell periphery		F	F	F	F	T	F	F	F	F	F	F	F	F	F	F	F	F	F	F	F	F	F	F
YDR229W	IVY1	0	0	vacuolar membrane		F	F	F	F	F	F	T	F	F	F	F	F	F	F	F	F	F	F	F	F	F	F	F
YDR238C	SEC26	0	0	Golgi,early Golgi		F	F	F	F	F	F	F	F	F	F	F	F	T	F	F	F	F	F	F	T	F	F	F
YDR246W	TRS23	0	0	late Golgi		F	F	F	F	F	F	F	F	F	F	F	F	F	T	F	F	F	F	F	F	F	F	F
YDR323C	PEP7	0	0	endosome		F	F	F	F	F	F	F	F	F	T	F	F	F	F	F	F	F	F	F	F	F	F	F
YDR348C		0	0	bud neck,cell periphery		F	F	F	F	T	F	F	F	F	F	T	F	F	F	F	F	F	F	F	F	F	F	F
YDR472W	TRS31	0	0	late Golgi		F	F	F	F	F	F	F	F	F	F	F	F	F	T	F	F	F	F	F	F	F	F	F
YDR484W	SAC2	0	0	punctate composite		F	F	F	F	F	T	F	F	F	F	F	F	F	F	F	F	F	F	F	F	F	F	F
YDR486C	VPS60	0	0	vacuolar membrane		F	F	F	F	F	F	T	F	F	F	F	F	F	F	F	F	F	F	F	F	F	F	F
YDR495C	VPS3	0	0	punctate composite		F	F	F	F	F	T	F	F	F	F	F	F	F	F	F	F	F	F	F	F	F	F	F
YDR517W	GRH1	0	0	punctate composite		F	F	F	F	F	T	F	F	F	F	F	F	F	F	F	F	F	F	F	F	F	F	F
YEL015W	EDC3	0	0	punctate composite		F	F	F	F	F	T	F	F	F	F	F	F	F	F	F	F	F	F	F	F	F	F	F
YEL048C		0	0	late Golgi		F	F	F	F	F	F	F	F	F	F	F	F	F	T	F	F	F	F	F	F	F	F	F
YEL051W	VMA8	0	0	vacuolar membrane		F	F	F	F	F	F	T	F	F	F	F	F	F	F	F	F	F	F	F	F	F	F	F
YER020W	GPA2	0	0	cell periphery		F	F	F	F	T	F	F	F	F	F	F	F	F	F	F	F	F	F	F	F	F	F	F
YER032W	FIR1	0	0	bud neck		F	F	F	F	F	F	F	F	F	F	T	F	F	F	F	F	F	F	F	F	F	F	F
YER071C		0	0	punctate composite		F	F	F	F	F	T	F	F	F	F	F	F	F	F	F	F	F	F	F	F	F	F	F
YER114C	BOI2	0	0	bud neck,cytoplasm,cell periphery,punctate composite,bud		F	F	F	F	T	T	F	F	F	F	T	F	F	F	F	F	F	T	F	F	F	F	T
YER122C	GLO3	0	0	Golgi,early Golgi		F	F	F	F	F	F	F	F	F	F	F	F	T	F	F	F	F	F	F	T	F	F	F
YER123W	YCK3	0	0	vacuole		F	F	T	F	F	F	F	F	F	F	F	F	F	F	F	F	F	F	F	F	F	F	F
YER124C	DSE1	0	0	bud neck		F	F	F	F	F	F	F	F	F	F	T	F	F	F	F	F	F	F	F	F	F	F	F
YER155C	BEM2	0	0	bud neck,cytoplasm		F	F	F	F	F	F	F	F	F	F	T	F	F	F	F	F	F	T	F	F	F	F	F
YER157W	COG3	0	0	Golgi,early Golgi		F	F	F	F	F	F	F	F	F	F	F	F	T	F	F	F	F	F	F	T	F	F	F
YFL047W	RGD2	0	0	bud neck,cytoplasm,cell periphery		F	F	F	F	T	F	F	F	F	F	T	F	F	F	F	F	F	T	F	F	F	F	F
YFR024C-A	LSB3	0	0	bud neck,cytoplasm,mitochondrion,cell periphery		F	T	F	F	T	F	F	F	F	F	T	F	F	F	F	F	F	T	F	F	F	F	F
YFR051C	RET2	0	0	Golgi,early Golgi		F	F	F	F	F	F	F	F	F	F	F	F	T	F	F	F	F	F	F	T	F	F	F
YGL005C	COG7	0	0	Golgi		F	F	F	F	F	F	F	F	F	F	F	F	T	F	F	F	F	F	F	F	F	F	F
YGL023C	PIB2	0	0	vacuolar membrane		F	F	F	F	F	F	T	F	F	F	F	F	F	F	F	F	F	F	F	F	F	F	F
YGL079W		0	0	endosome		F	F	F	F	F	F	F	F	F	T	F	F	F	F	F	F	F	F	F	F	F	F	F
YGL083W	SCY1	0	0	late Golgi		F	F	F	F	F	F	F	F	F	F	F	F	F	T	F	F	F	F	F	F	F	F	F
YGL108C		0	0	cell periphery		F	F	F	F	T	F	F	F	F	F	F	F	F	F	F	F	F	F	F	F	F	F	F
YGL137W	SEC27	0	0	Golgi,early Golgi		F	F	F	F	F	F	F	F	F	F	F	F	T	F	F	F	F	F	F	T	F	F	F
YGL156W	AMS1	0	0	punctate composite		F	F	F	F	F	T	F	F	F	F	F	F	F	F	F	F	F	F	F	F	F	F	F
YGL206C	CHC1	0	0	late Golgi		F	F	F	F	F	F	F	F	F	F	F	F	F	T	F	F	F	F	F	F	F	F	F
YGL223C	COG1	0	0	early Golgi		F	F	F	F	F	F	F	F	F	F	F	F	F	F	F	F	F	F	F	T	F	F	F
YGR086C	PIL1	0	0	punctate composite		F	F	F	F	F	T	F	F	F	F	F	F	F	F	F	F	F	F	F	F	F	F	F
YGR092W	DBF2	0	0	bud neck,cytoplasm		F	F	F	F	F	F	F	F	F	F	T	F	F	F	F	F	F	T	F	F	F	F	F
YGR120C	COG2	0	0	Golgi,early Golgi		F	F	F	F	F	F	F	F	F	F	F	F	T	F	F	F	F	F	F	T	F	F	F
YGR130C		0	0	punctate composite		F	F	F	F	F	T	F	F	F	F	F	F	F	F	F	F	F	F	F	F	F	F	F
YGR163W	GTR2	0	0	vacuolar membrane		F	F	F	F	F	F	T	F	F	F	F	F	F	F	F	F	F	F	F	F	F	F	F
YGR166W	KRE11	0	0	punctate composite		F	F	F	F	F	T	F	F	F	F	F	F	F	F	F	F	F	F	F	F	F	F	F
YGR167W	CLC1	0	0	late Golgi		F	F	F	F	F	F	F	F	F	F	F	F	F	T	F	F	F	F	F	F	F	F	F
YGR198W		0	0	punctate composite		F	F	F	F	F	T	F	F	F	F	F	F	F	F	F	F	F	F	F	F	F	F	F
YGR229C	SMI1	0	0	punctate composite,late Golgi		F	F	F	F	F	T	F	F	F	F	F	F	F	T	F	F	F	F	F	F	F	F	F
YGR261C	APL6	0	0	punctate composite,Golgi,early Golgi		F	F	F	F	F	T	F	F	F	F	F	F	T	F	F	F	F	F	F	T	F	F	F
YHL002W	HSE1	0	0	endosome		F	F	F	F	F	F	F	F	F	T	F	F	F	F	F	F	F	F	F	F	F	F	F
YHR023W	MYO1	0	0	bud neck		F	F	F	F	F	F	F	F	F	F	T	F	F	F	F	F	F	F	F	F	F	F	F
YHR039C-A	VMA10	0	0	vacuolar membrane		F	F	F	F	F	F	T	F	F	F	F	F	F	F	F	F	F	F	F	F	F	F	F
YHR105W	YPT35	0	0	endosome		F	F	F	F	F	F	F	F	F	T	F	F	F	F	F	F	F	F	F	F	F	F	F
YHR107C	CDC12	0	0	bud neck,cell periphery		F	F	F	F	T	F	F	F	F	F	T	F	F	F	F	F	F	F	F	F	F	F	F
YHR108W	GGA2	0	0	late Golgi		F	F	F	F	F	F	F	F	F	F	F	F	F	T	F	F	F	F	F	F	F	F	F
YHR146W	CRP1	0	0	cell periphery		F	F	F	F	T	F	F	F	F	F	F	F	F	F	F	F	F	F	F	F	F	F	F
YHR186C	KOG1	0	0	vacuolar membrane		F	F	F	F	F	F	T	F	F	F	F	F	F	F	F	F	F	F	F	F	F	F	F
YIL009W	FAA3	0	0	cell periphery		F	F	F	F	T	F	F	F	F	F	F	F	F	F	F	F	F	F	F	F	F	F	F
YIL044C	AGE2	0	0	late Golgi		F	F	F	F	F	F	F	F	F	F	F	F	F	T	F	F	F	F	F	F	F	F	F
YIL076W	SEC28	0	0	Golgi,early Golgi		F	F	F	F	F	F	F	F	F	F	F	F	T	F	F	F	F	F	F	T	F	F	F
YIL105C	LIT2	0	0	punctate composite		F	F	F	F	F	T	F	F	F	F	F	F	F	F	F	F	F	F	F	F	F	F	F
YIR006C	PAN1	0	0	punctate composite		F	F	F	F	F	T	F	F	F	F	F	F	F	F	F	F	F	F	F	F	F	F	F
YJL024C	APS3	0	0	punctate composite,early Golgi		F	F	F	F	F	T	F	F	F	F	F	F	F	F	F	F	F	F	F	T	F	F	F
YJL029C	VPS53	0	0	punctate composite,early Golgi		F	F	F	F	F	T	F	F	F	F	F	F	F	F	F	F	F	F	F	T	F	F	F
YJL036W	SNX4	0	0	endosome		F	F	F	F	F	F	F	F	F	T	F	F	F	F	F	F	F	F	F	F	F	F	F
YJL044C	GYP6	0	0	late Golgi		F	F	F	F	F	F	F	F	F	F	F	F	F	T	F	F	F	F	F	F	F	F	F
YJL085W	EXO70	0	0	bud neck,cell periphery,bud		F	F	F	F	T	F	F	F	F	F	T	F	F	F	F	F	F	F	F	F	F	F	T
YJL099W	CHS6	0	0	late Golgi		F	F	F	F	F	F	F	F	F	F	F	F	F	T	F	F	F	F	F	F	F	F	F
YJL154C	VPS35	0	0	vacuolar membrane,endosome		F	F	F	F	F	F	T	F	F	T	F	F	F	F	F	F	F	F	F	F	F	F	F
YJR005W	APL1	0	0	bud neck,cell periphery		F	F	F	F	T	F	F	F	F	F	T	F	F	F	F	F	F	F	F	F	F	F	F
YJR058C	APS2	0	0	bud neck,cell periphery		F	F	F	F	T	F	F	F	F	F	T	F	F	F	F	F	F	F	F	F	F	F	F
YJR076C	CDC11	0	0	bud neck,cell periphery		F	F	F	F	T	F	F	F	F	F	T	F	F	F	F	F	F	F	F	F	F	F	F
YJR092W	BUD4	0	0	bud neck		F	F	F	F	F	F	F	F	F	F	T	F	F	F	F	F	F	F	F	F	F	F	F
YJR134C	SGM1	0	0	Golgi,early Golgi		F	F	F	F	F	F	F	F	F	F	F	F	T	F	F	F	F	F	F	T	F	F	F
YKL002W	DID4	0	0	endosome		F	F	F	F	F	F	F	F	F	T	F	F	F	F	F	F	F	F	F	F	F	F	F
YKL041W	VPS24	0	0	punctate composite,endosome		F	F	F	F	F	T	F	F	F	T	F	F	F	F	F	F	F	F	F	F	F	F	F
YKL048C	ELM1	0	0	bud neck		F	F	F	F	F	F	F	F	F	F	T	F	F	F	F	F	F	F	F	F	F	F	F
YKL061W		0	0	endosome		F	F	F	F	F	F	F	F	F	T	F	F	F	F	F	F	F	F	F	F	F	F	F
YKL101W	HSL1	0	0	bud neck		F	F	F	F	F	F	F	F	F	F	T	F	F	F	F	F	F	F	F	F	F	F	F
YKL135C	APL2	0	0	late Golgi		F	F	F	F	F	F	F	F	F	F	F	F	F	T	F	F	F	F	F	F	F	F	F
YKR003W	OSH6	0	0	cell periphery		F	F	F	F	T	F	F	F	F	F	F	F	F	F	F	F	F	F	F	F	F	F	F
YKR007W		0	0	vacuolar membrane		F	F	F	F	F	F	T	F	F	F	F	F	F	F	F	F	F	F	F	F	F	F	F
YKR020W	VPS67	0	0	punctate composite		F	F	F	F	F	T	F	F	F	F	F	F	F	F	F	F	F	F	F	F	F	F	F
YKR027W		0	0	late Golgi		F	F	F	F	F	F	F	F	F	F	F	F	F	T	F	F	F	F	F	F	F	F	F
YKR035W-A	DID2	0	0	endosome		F	F	F	F	F	F	F	F	F	T	F	F	F	F	F	F	F	F	F	F	F	F	F
YKR068C	BET3	0	0	late Golgi		F	F	F	F	F	F	F	F	F	F	F	F	F	T	F	F	F	F	F	F	F	F	F
YLL010C	PSR1	0	0	cell periphery		F	F	F	F	T	F	F	F	F	F	F	F	F	F	F	F	F	F	F	F	F	F	F
YLR025W	SNF7	0	0	endosome		F	F	F	F	F	F	F	F	F	T	F	F	F	F	F	F	F	F	F	F	F	F	F
YLR039C	RIC1	0	0	Golgi		F	F	F	F	F	F	F	F	F	F	F	F	T	F	F	F	F	F	F	F	F	F	F
YLR073C		0	0	endosome		F	F	F	F	F	F	F	F	F	T	F	F	F	F	F	F	F	F	F	F	F	F	F
YLR148W	PEP3	0	0	endosome		F	F	F	F	F	F	F	F	F	T	F	F	F	F	F	F	F	F	F	F	F	F	F
YLR181C	VTA1	0	0	endosome		F	F	F	F	F	F	F	F	F	T	F	F	F	F	F	F	F	F	F	F	F	F	F
YLR208W	SEC13	0	0	ER to Golgi		F	F	F	F	F	F	F	F	F	F	F	F	F	F	F	F	F	F	T	F	F	F	F
YLR219W	MSC3	0	0	cell periphery		F	F	F	F	T	F	F	F	F	F	F	F	F	F	F	F	F	F	F	F	F	F	F
YLR319C	BUD6	0	0	bud neck,cytoplasm,cell periphery		F	F	F	F	T	F	F	F	F	F	T	F	F	F	F	F	F	T	F	F	F	F	F
YLR330W	CHS5	0	0	late Golgi		F	F	F	F	F	F	F	F	F	F	F	F	F	T	F	F	F	F	F	F	F	F	F
YLR337C	VRP1	0	0	punctate composite,actin		F	F	F	F	F	T	F	F	F	F	F	F	F	F	F	T	F	F	F	F	F	F	F
YLR386W	VAC14	0	0	vacuole		F	F	T	F	F	F	F	F	F	F	F	F	F	F	F	F	F	F	F	F	F	F	F
YLR407W		0	0	cell periphery		F	F	F	F	T	F	F	F	F	F	F	F	F	F	F	F	F	F	F	F	F	F	F
YLR408C		0	0	endosome		F	F	F	F	F	F	F	F	F	T	F	F	F	F	F	F	F	F	F	F	F	F	F
YLR447C	VMA6	0	0	vacuolar membrane		F	F	F	F	F	F	T	F	F	F	F	F	F	F	F	F	F	F	F	F	F	F	F
YML037C		0	0	late Golgi		F	F	F	F	F	F	F	F	F	F	F	F	F	T	F	F	F	F	F	F	F	F	F
YML071C	COG8	0	0	punctate composite		F	F	F	F	F	T	F	F	F	F	F	F	F	F	F	F	F	F	F	F	F	F	F
YML121W	GTR1	0	0	vacuolar membrane		F	F	F	F	F	F	T	F	F	F	F	F	F	F	F	F	F	F	F	F	F	F	F
YMR001C	CDC5	0	0	bud neck,nucleus		F	F	F	F	F	F	F	F	F	F	T	F	F	F	F	F	F	F	F	F	F	T	F
YMR004W	MVP1	0	0	endosome		F	F	F	F	F	F	F	F	F	T	F	F	F	F	F	F	F	F	F	F	F	F	F
YMR031C		0	0	punctate composite		F	F	F	F	F	T	F	F	F	F	F	F	F	F	F	F	F	F	F	F	F	F	F
YMR032W	HOF1	0	0	bud neck		F	F	F	F	F	F	F	F	F	F	T	F	F	F	F	F	F	F	F	F	F	F	F
YMR086W		0	0	cell periphery		F	F	F	F	T	F	F	F	F	F	F	F	F	F	F	F	F	F	F	F	F	F	F
YMR195W	ICY1	0	0	vacuolar membrane		F	F	F	F	F	F	T	F	F	F	F	F	F	F	F	F	F	F	F	F	F	F	F
YMR218C	TRS130	0	0	late Golgi		F	F	F	F	F	F	F	F	F	F	F	F	F	T	F	F	F	F	F	F	F	F	F
YMR231W	PEP5	0	0	endosome		F	F	F	F	F	F	F	F	F	T	F	F	F	F	F	F	F	F	F	F	F	F	F
YMR237W		0	0	late Golgi		F	F	F	F	F	F	F	F	F	F	F	F	F	T	F	F	F	F	F	F	F	F	F
YMR295C		0	0	cell periphery,bud		F	F	F	F	T	F	F	F	F	F	F	F	F	F	F	F	F	F	F	F	F	F	T
YMR313C	TGL3	0	0	punctate composite,lipid particle		F	F	F	F	F	T	F	F	F	F	F	F	F	F	F	F	F	F	F	F	T	F	F
YNL041C	COG6	0	0	Golgi		F	F	F	F	F	F	F	F	F	F	F	F	T	F	F	F	F	F	F	F	F	F	F
YNL049C	SFB2	0	0	ER to Golgi		F	F	F	F	F	F	F	F	F	F	F	F	F	F	F	F	F	F	T	F	F	F	F
YNL051W	COG5	0	0	Golgi,early Golgi		F	F	F	F	F	F	F	F	F	F	F	F	T	F	F	F	F	F	F	T	F	F	F
YNL078W	NIS1	0	0	bud neck,cell periphery		F	F	F	F	T	F	F	F	F	F	T	F	F	F	F	F	F	F	F	F	F	F	F
YNL084C	END3	0	0	punctate composite		F	F	F	F	F	T	F	F	F	F	F	F	F	F	F	F	F	F	F	F	F	F	F
YNL086W		0	0	endosome		F	F	F	F	F	F	F	F	F	T	F	F	F	F	F	F	F	F	F	F	F	F	F
YNL173C	MDG1	0	0	punctate composite		F	F	F	F	F	T	F	F	F	F	F	F	F	F	F	F	F	F	F	F	F	F	F
YNL233W	BNI4	0	0	bud neck,cytoplasm,cell periphery		F	F	F	F	T	F	F	F	F	F	T	F	F	F	F	F	F	T	F	F	F	F	F
YNL243W	SLA2	0	0	punctate composite		F	F	F	F	F	T	F	F	F	F	F	F	F	F	F	F	F	F	F	F	F	F	F
YNL265C	IST1	0	0	endosome		F	F	F	F	F	F	F	F	F	T	F	F	F	F	F	F	F	F	F	F	F	F	F
YNL278W	CAF120	0	0	bud neck,cytoplasm,cell periphery,bud		F	F	F	F	T	F	F	F	F	F	T	F	F	F	F	F	F	T	F	F	F	F	T
YNL287W	SEC21	0	0	Golgi,early Golgi		F	F	F	F	F	F	F	F	F	F	F	F	T	F	F	F	F	F	F	T	F	F	F
YNL297C	MON2	0	0	punctate composite,early Golgi		F	F	F	F	F	T	F	F	F	F	F	F	F	F	F	F	F	F	F	T	F	F	F
YNR006W	VPS27	0	0	endosome		F	F	F	F	F	F	F	F	F	T	F	F	F	F	F	F	F	F	F	F	F	F	F
YOL070C		0	0	bud neck,cytoplasm,cell periphery		F	F	F	F	T	F	F	F	F	F	T	F	F	F	F	F	F	T	F	F	F	F	F
YOL082W	CVT19	0	0	punctate composite		F	F	F	F	F	T	F	F	F	F	F	F	F	F	F	F	F	F	F	F	F	F	F
YOR042W	CUE5	0	0	punctate composite		F	F	F	F	F	T	F	F	F	F	F	F	F	F	F	F	F	F	F	F	F	F	F
YOR043W	WHI2	0	0	cell periphery		F	F	F	F	T	F	F	F	F	F	F	F	F	F	F	F	F	F	F	F	F	F	F
YOR069W	VPS5	0	0	endosome		F	F	F	F	F	F	F	F	F	T	F	F	F	F	F	F	F	F	F	F	F	F	F
YOR109W	INP53	0	0	punctate composite		F	F	F	F	F	T	F	F	F	F	F	F	F	F	F	F	F	F	F	F	F	F	F
YOR115C	TRS33	0	0	punctate composite		F	F	F	F	F	T	F	F	F	F	F	F	F	F	F	F	F	F	F	F	F	F	F
YOR127W	RGA1	0	0	bud neck,cytoplasm,cell periphery		F	F	F	F	T	F	F	F	F	F	T	F	F	F	F	F	F	T	F	F	F	F	F
YOR132W	VPS17	0	0	endosome		F	F	F	F	F	F	F	F	F	T	F	F	F	F	F	F	F	F	F	F	F	F	F
YOR233W	KIN4	0	0	cell periphery		F	F	F	F	T	F	F	F	F	F	F	F	F	F	F	F	F	F	F	F	F	F	F
YOR264W	DSE3	0	0	bud neck		F	F	F	F	F	F	F	F	F	F	T	F	F	F	F	F	F	F	F	F	F	F	F
YOR284W	HUA2	0	0	punctate composite		F	F	F	F	F	T	F	F	F	F	F	F	F	F	F	F	F	F	F	F	F	F	F
YOR299W	BUD7	0	0	late Golgi		F	F	F	F	F	F	F	F	F	F	F	F	F	T	F	F	F	F	F	F	F	F	F
YOR332W	VMA4	0	0	vacuolar membrane		F	F	F	F	F	F	T	F	F	F	F	F	F	F	F	F	F	F	F	F	F	F	F
YPL004C	LSP1	0	0	punctate composite		F	F	F	F	F	T	F	F	F	F	F	F	F	F	F	F	F	F	F	F	F	F	F
YPL010W	RET3	0	0	punctate composite		F	F	F	F	F	T	F	F	F	F	F	F	F	F	F	F	F	F	F	F	F	F	F
YPL045W	VPS16	0	0	vacuolar membrane		F	F	F	F	F	F	T	F	F	F	F	F	F	F	F	F	F	F	F	F	F	F	F
YPL051W	ARL3	0	0	early Golgi		F	F	F	F	F	F	F	F	F	F	F	F	F	F	F	F	F	F	F	T	F	F	F
YPL066W		0	0	bud neck,cytoplasm		F	F	F	F	F	F	F	F	F	F	T	F	F	F	F	F	F	T	F	F	F	F	F
YPL085W	SEC16	0	0	ER to Golgi		F	F	F	F	F	F	F	F	F	F	F	F	F	F	F	F	F	F	T	F	F	F	F
YPL115C	BEM3	0	0	bud neck,cytoplasm		F	F	F	F	F	F	F	F	F	F	T	F	F	F	F	F	F	T	F	F	F	F	F
YPL120W	VPS30	0	0	vacuole		F	F	T	F	F	F	F	F	F	F	F	F	F	F	F	F	F	F	F	F	F	F	F
YPL158C		0	0	bud neck		F	F	F	F	F	F	F	F	F	F	T	F	F	F	F	F	F	F	F	F	F	F	F
YPL180W	BIT89	0	0	vacuolar membrane		F	F	F	F	F	F	T	F	F	F	F	F	F	F	F	F	F	F	F	F	F	F	F
YPL195W	APL5	0	0	early Golgi		F	F	F	F	F	F	F	F	F	F	F	F	F	F	F	F	F	F	F	T	F	F	F
YPL236C		0	0	vacuolar membrane		F	F	F	F	F	F	T	F	F	F	F	F	F	F	F	F	F	F	F	F	F	F	F
YPL242C	IQG1	0	0	bud neck		F	F	F	F	F	F	F	F	F	F	T	F	F	F	F	F	F	F	F	F	F	F	F
YPL259C	APM1	0	0	late Golgi		F	F	F	F	F	F	F	F	F	F	F	F	F	T	F	F	F	F	F	F	F	F	F
YPR036W	VMA13	0	0	vacuolar membrane		F	F	F	F	F	F	T	F	F	F	F	F	F	F	F	F	F	F	F	F	F	F	F
YPR090W		0	0	late Golgi		F	F	F	F	F	F	F	F	F	F	F	F	F	T	F	F	F	F	F	F	F	F	F
YPR122W	AXL1	0	0	bud neck,cell periphery		F	F	F	F	T	F	F	F	F	F	T	F	F	F	F	F	F	F	F	F	F	F	F
YPR173C	VPS4	0	0	endosome		F	F	F	F	F	F	F	F	F	T	F	F	F	F	F	F	F	F	F	F	F	F	F
